# Supplementary material for: Investigating the Transcriptome of Candida albicans in a Dual-Species Staphylococcus aureus Biofilm Model
Source: Front Cell Infect Microbiol. 2021 Nov 23;11:791523. doi: 10.3389/fcimb.2021.791523 (PMC8650683; doi:10.3389/fcimb.2021.791523)
Supplement: Supplementary file 2 [file Table_1.xlsx]

## Sheet: Sheet1
Target Gene	Forward Sequence	Reverse Sequence
	(5’ – 3’)	(5’ – 3’)
ACE2	GAGATGTGTTTACAATCAATCC	CATTGACAATTTCGGTACCG
MDR1	TCAGTCCGATGTCAGAAAATGC	GCAGTGGGAATTTGTAGTATGACAA
HSP90	GGTTGCTGATCACGTCCAAGTT	AACTTACCACCAGCGTTAGATTCC
ACT1	AAGAATTGATTTGGCTGGTAGAGA	TGGCAGAAGATTGAGAAGAAGTTT
