# Supplementary material for: Investigating the Transcriptome of Candida albicans in a Dual-Species Staphylococcus aureus Biofilm Model
Source: Front Cell Infect Microbiol. 2021 Nov 23;11:791523. doi: 10.3389/fcimb.2021.791523 (PMC8650683; doi:10.3389/fcimb.2021.791523)
Supplement: Supplementary file 3 [file Table_2.xlsx]

## Sheet: Sheet1
Supplementary Table 2: C. albicans upregulated genes in 4h mono-species biofilms vs. 4h dual-species biofilms
Wild-type C. albicans
Gene	Description	Log2FC	padj
als3Δ/Δ C. albicans
Gene	Description	Log2FC	padj
eceΔ/Δ C. albicans
Gene	Description	Log2FC	padj
TAR1	Ortholog of S. cerevisiae Tar1p	8.11642	0.0461277
HPD1	3-hydroxypropionate dehydrogenase	6.66871	0.0469952
