# Supplementary material for: Investigating the Transcriptome of Candida albicans in a Dual-Species Staphylococcus aureus Biofilm Model
Source: Front Cell Infect Microbiol. 2021 Nov 23;11:791523. doi: 10.3389/fcimb.2021.791523 (PMC8650683; doi:10.3389/fcimb.2021.791523)
Supplement: Supplementary file 4 [file Table_3.xlsx]

## Sheet: Sheet1
Supplementary Table 3: C. albicans upregulated genes in 4h dual-species biofilms vs. 4h mono-species biofilms
Wild-type C. albicans
Gene	Description	Log2FC	padj
ATP6	Subunit 6 of the F0 sector of mitochondrial F1F0 ATP synthase	6.13342	0.0213855
COB	Cytochrome b	6.07138	0.0267824
NAD4	Subunit 4 of NADH	5.91081	0.0307598
COX2	Subunit II of cytochrome c oxidase	5.86867	0.0218046
NAD6	Subunit 6 of NADH:ubiquinone oxidoreductase	5.82759	0.0307598
NAD5	Subunit 5 of NADH:ubiquinone oxidoreductase	5.68415	0.0307598
COX1	Subunit I of cytochrome c oxidase	5.65723	0.0218046
NAD1	Subunit 6 of NADH:ubiquinone oxidoreductase	5.57404	0.0307598
als3Δ/Δ C. albicans
Gene	Description	Log2FC	padj
eceΔ/Δ C. albicans
Gene	Description	Log2FC	padj
PGA10	GPI anchored membrane protein	3.81367	0.000164386
