# Supplementary material for: Investigating the Transcriptome of Candida albicans in a Dual-Species Staphylococcus aureus Biofilm Model
Source: Front Cell Infect Microbiol. 2021 Nov 23;11:791523. doi: 10.3389/fcimb.2021.791523 (PMC8650683; doi:10.3389/fcimb.2021.791523)
Supplement: Supplementary file 5 [file Table_4.xlsx]

## Sheet: Sheet1
Supplementary Table 4: C. albicans upregulated genes in 24h mono-species biofilms vs. 24h dual-species biofilms
Wild-type C. albicans
Gene	Description	Log2FC	padj
TAR1	Ortholog of S. cerevisiae Tar1p	10.6031	9.04522e-05
A0A1D8PRJ4	Putative adhesin-like protein	4.91757	0.0231792
PBR1	Protein of unknown function	4.31548	0.01157
KRE62	Putative subunit of glucan synthase	3.95959	0.0326892
IFF5	Putative GPI-anchored protein	3.60285	0.0171359
A0A1D8PIB8	Putative ribonuclease H2 subunit	2.61238	0.0070509
FET34	Multicopper ferroxidase	2.51316	0.000114766
PMA1	Plasma membrane H(+)-ATPase	2.26671	0.000151089
A0A1D8PEK8	Putative membrane protein	2.12727	0.00746473
als3Δ/Δ C. albicans
Gene	Description	Log2FC	padj
C1_06140C_A	Dubious open reading frame	4.13483	0.00250606
MET3	ATP sulfurlyase	2.61888	0.000286101
eceΔ/Δ C. albicans
Gene	Description	Log2FC	padj
TAR1	Ortholog of S. cerevisiae Tar1p	8.76141	0.00238599
PGA13	GPI-anchored cell wall protein involved in cell wall synthesis	3.5452	0.00656663
FET34	Multicopper ferroxidase	2.14686	0.0275603
