# Supplementary material for: Investigating the Transcriptome of Candida albicans in a Dual-Species Staphylococcus aureus Biofilm Model
Source: Front Cell Infect Microbiol. 2021 Nov 23;11:791523. doi: 10.3389/fcimb.2021.791523 (PMC8650683; doi:10.3389/fcimb.2021.791523)
Supplement: Supplementary file 6 [file Table_5.xlsx]

## Sheet: Sheet1
Supplementary Table 5: C. albicans upregulated genes in 24h dual-species biofilms vs. 24h mono-species biofilms
Wild-type C. albicans
Gene	Description	Log2FC	padj
JEN1	Lactate transporter	7.23509	0.00051659
A0A1D8PNZ2	Ortholog of Candida albicans WO-1 : CAWG_04810	5.72451	0.00659402
NA	Protein of unknown function	5.061	1.70413e-07
A0A1D8PQJ8	Protein of unknown function	4.54162	5.08599e-12
ACE2	Transcription factor	4.32832	1.8578e-24
HSP78	Heat-shock protein	4.14521	5.50504e-18
SSA2	HSP70 family chaperone	3.80983	1.52713e-08
A0A1D8PTP3	Protein of unknown function	3.77835	4.69684e-06
CRD2	Metallothionein	3.73666	9.04522e-05
A0A1D8PS62	Protein of unknown function	3.61431	1.92148e-16
HSP104	Heat-shock protein	3.61155	4.69684e-06
A0A1D8PL90	Protein similar to GPI-linked cell-wall proteins	3.58047	0.0382762
SIS1	Putative Type II HSP40 co-chaperone	3.43514	2.56293e-23
POX18	Similar to Pox18, a peroxisomal protein	3.29069	0.0134044
BUL1	Protein similar but not orthologous to S. cerevisiae Bul1	3.27984	1.67219e-05
Q5A355	Putative DnaJ-like heat shock/chaperone	3.22486	1.20251e-07
HSP70	Putative hsp70 chaperone	3.20334	0.00266181
LYS22	Homocitrate synthase, minor isoform	3.1828	0.00266181
A0A1D8PCU3	Protein of unknown function	2.98918	0.00284273
GPX3	Putative glutathione peroxidase	2.9406	0.000150041
GRP2	NAD(H)-linked methylglyoxal oxidoreductase	2.93917	5.31072e-06
AHA1	Putative Hsp90p co-chaperone	2.89253	8.96027e-06
SBA1	Similar to co-chaperones	2.8737	1.20294e-06
A0A1D8PPX6	Putative oxidoreductase	2.70066	0.000847768
GAL10	UDP-glucose 4-epimerase	2.69279	0.00705204
IFA14	Putative LPF family protein	2.6695	0.01157
CPR6	Putative peptidyl-prolyl cis-trans isomerase	2.63921	0.00167839
GIT3	Glycerophosphocholine permease	2.55012	2.25973e-05
GLX3	Glutathione-independent glyoxalase	2.54569	0.00623069
FGR41	Putative GPI-anchored adhesin-like protein	2.53983	7.31698e-06
HSP90	Heat-shock protein	2.48041	7.5991e-05
HCH1	Ortholog of S. cerevisiae Hch1, a regulator of heat shock protein Hsp90	2.42192	0.0220693
ITR1	MFS inositol transporter	2.38106	0.00029745
G1UAZ9	Protein with similarity to a human gene associated with colon cancer and to orf19.5158	2.35386	0.00568819
CYP1	Peptidyl-prolyl cis-trans isomerase	2.26585	1.96214e-13
A0A1D8PCX5	Predicted aminotransferase based on S. pombe ortholog SPBC660.12c	2.22182	0.00139147
A0A1D8PTY0	Protein of unknown function	2.1911	0.01157
A0A1D8PNY1	Ortholog(s) have role in cellular response to heat and cellular response to oxidative stress	2.17325	0.0061596
YIM1	Protein similar to protease of mitochondrial inner membrane	2.13989	0.00266181
A0A1D8PSE0	Ortholog of S. cerevisiae Mpm1	2.06624	0.00456896
YHB4	Protein related to flavohemoglobins	2.03997	0.00111369
Q59WV9	Putative mitochondrial intermembrane space protein	1.97939	0.00167839
CDC37	Chaperone for Crk1p	1.9658	0.00534474
SOD1	Cytosolic copper- and zinc-containing superoxide dismutase	1.95998	0.0386919
Q59NN8	Ortholog(s) have adenyl-nucleotide exchange factor activity	1.95293	0.00451863
CAP1	AP-1 bZIP transcription factor	1.95099	0.00332263
A0A1D8PU62	Protein with a predicted role in cytochrome c oxidase assembly	1.94182	0.00969161
Q59V90	Putative intracellular transport protein	1.82343	0.01157
A0A1D8PSL1	Putative protein similar to S. cerevisiae Mgr3p	1.75089	0.0162309
A0A1D8PU32	Ortholog(s) have ubiquitin ligase complex localization	1.53265	0.0183636
als3Δ/Δ C. albicans
Gene	Description	Log2FC	padj
C4_01350W_A	Protein of unknown function	5.87072	5.2497e-12
A0A1D8PQJ8	Protein of unknown function	5.73283	2.25939e-22
HAK1	Putative potassium transporter	5.57838	1.33247e-12
A0A1D8PQN5	Ortholog of S. cerevisiae : YLR050C	5.07655	0.033613
ACE2	Transcription factor	4.98307	8.68769e-36
HSP104	Heat-shock protein	4.84693	2.45892e-14
A0A1D8PTP3	Protein of unknown function	4.83702	1.65826e-11
Q5AJA1	Plasma-membrane-localized protein	4.80863	0.00156766
IFD6	Aldo-keto reductase	4.61782	8.61768e-13
HSP78	Heat-shock protein	4.59818	5.1428e-24
A0A1D8PRY8	Protein of unknown function	4.51118	5.18152e-05
CDR4	Putative ABC transporter superfamily	4.4525	1.31675e-05
Q59Q01	Protein of unknown function	4.42303	0.000145198
GPX3	Putative glutathione peroxidase	4.07953	2.96761e-12
A0A1D8PNE3	Ortholog of C. parapsilosis CDC317	4.07479	0.00381089
SSA2	HSP70 family chaperone	3.92582	9.3945e-10
SIS1	Putative Type II HSP40 co-chaperone	3.89888	1.03017e-33
A0A1D8PIK6	Protein with a PI31 proteasome regulator domain	3.89029	1.10232e-06
A0A1D8PCU3	Protein of unknown function	3.88431	7.35376e-08
Q5A355	Putative DnaJ-like heat shock/chaperone	3.87598	1.12935e-13
A0A1D8PS62	Protein of unknown function	3.72332	5.18775e-18
A0A1D8PLU0	Putative protein of unknown function	3.69072	9.56191e-06
SBA1	Similar to co-chaperones	3.66904	1.55284e-14
GRP2	NAD(H)-linked methylglyoxal oxidoreductase	3.65614	2.96761e-12
HGT7	Putative MFS glucose transporter	3.60745	0.0185847
MDR1	Plasma membrane MDR/MFS multidrug efflux pump	3.60288	0.000286101
GAL10	UDP-glucose 4-epimerase	3.53188	4.3175e-07
A0A1D8PDH0	Putative phosphatidyl synthase	3.49601	0.0316112
AHA1	Putative Hsp90p co-chaperone	3.49069	7.83499e-11
A0A1D8PEB8	Ortholog of C. parapsilosis CDC317 : CPAR2_206910	3.46507	0.000313369
A0A1D8PD74	Protein with a NADP-dependent oxidoreductase domain	3.43257	0.00283922
A0A1D8PP23	Ortholog of C. parapsilosis CDC317 : CPAR2_101170	3.27073	0.0204433
A0A1D8PU23	Transporter	3.24726	6.25103e-05
Q5AGY4	Regulator of calcineurin	3.11282	0.00752373
IFA14	Putative LPF family protein	3.1121	0.000151302
GEF2	Member of the voltage chloride channel family	3.10336	0.00025782
HSP70	Putative hsp70 chaperone	3.06884	0.00441995
CIRT4B	Cirt family transposase	3.05009	0.00197986
CAN3	Predicted amino acid transmembrane transporter	3.04024	0.000145528
SWE1	Putative protein kinase	2.99597	1.10232e-06
A0A1D8PF41	Cell wall protein	2.95903	0.000223132
A0A1D8PEJ7	Putative transporter	2.92802	0.000277596
SHA3	Putative ser/thr kinase involved in glucose transport	2.91171	0.0159379
Q5AD20	Putative protein of unknown function	2.89151	0.0179918
A0A1D8PSE5	Predicted membrane transporter	2.87401	0.000984413
A0A1D8PIL8	Predicted dehydrogenase	2.86909	0.0021314
GIT3	Glycerophosphocholine permease	2.84475	5.03482e-08
Q5A4Z5	Protein of unknown function	2.81904	0.00652752
CDC37	Chaperone for Crk1p	2.80629	5.66536e-12
A0A1D8PQ00	Putative transcriptional regulator of ribonucleotide reductase genes	2.76268	0.0345154
LPG20	Aldo-keto reductase family protein	2.75622	0.00392053
CPR6	Putative peptidyl-prolyl cis-trans isomerase	2.74474	0.00028805
Q59UG6	Protein of unknown function	2.74473	0.000905936
A0A1D8PQ50	Protein of unknown function	2.69043	0.00743744
A0A1D8PTY0	Protein of unknown function	2.67234	9.56191e-06
TUS1	Putative guanine nucleotide exchange factor	2.66614	0.00056906
A0A1D8PFU8	Ortholog(s) have chaperone binding	2.63679	0.00536277
A0A1D8PHG0	Zn(II)2Cys6 domain transcription factor	2.6328	0.00894964
YTH1	Putative mRNA cleavage and polyadenylation specificity factor	2.62869	7.83852e-05
HCH1	Ortholog of S. cerevisiae Hch1, a regulator of heat shock protein Hsp90	2.61647	0.00250606
STI1	Protein that interacts with Cdc37 and Crk1 in two-hybrid	2.60447	0.000145528
MAF1	Putative negative regulator of RNA polymerase III	2.59786	0.0223843
Q59QA9	Ortholog of S. cerevisiae Aim38/Rcf2, cytochrome c oxidase subunit	2.57969	0.00156295
HSP90	Heat-shock protein	2.56464	1.01028e-05
A0A1D8PMT0	Putative lipid phosphatase of the endoplasmic reticulum	2.55478	0.000149096
A0A1D8PR97	Ortholog of S. cerevisiae Gid7	2.5007	0.00652752
A0A1D8PDZ2	Protein of unknown function	2.4981	5.28969e-08
GAL7	Putative galactose-1-phoshphate uridyl transferase	2.49603	0.00752373
HAP41	Putative Hap4-like transcription factor	2.45714	0.00490071
A0A1D8PE50	Ortholog(s) have acetyltransferase activity, chromatin binding activity	2.45694	4.72188e-06
Q59SD2	Predicted homeodomain-like transcription factor	2.42634	0.0053622
MDJ1	Putative member of the HSP40 (DnaJ) family of chaperones	2.42059	2.29964e-05
ATX1	Putative cytosolic copper metallochaperone	2.41616	0.000327388
GLX3	Glutathione-independent glyoxalase	2.40575	0.0150195
ITR1	MFS inositol transporter	2.34382	0.000306225
Q5A030	Putative protein of unknown function	2.31356	0.0326421
Q5A847	Ortholog(s) have histone demethylase activity (H3-K36 specific)	2.30725	0.0219816
MIF2	Centromere-associated protein	2.2824	0.000151302
Q59WD5	Ortholog(s) have spindle pole body localization	2.27092	0.00837885
CRP1	Copper transporter	2.24798	0.0232981
MSN5	Predicted karyopherin involved in nuclear import and export of proteins	2.2142	0.00458451
A0A1D8PSE0	Ortholog of S. cerevisiae Mpm1	2.19641	0.000329789
Q5A932	Putative type-1 protein phosphatase targeting subunit	2.19216	0.0218215
HXK2	Hexokinase II	2.17324	0.0280532
Q5AMM9	Predicted peptide alpha-N-acetyltransferase	2.14597	0.00370777
A0A1D8PJH9	Protein of unknown function	2.12999	0.0133222
PRN1	Protein with similarity to pirins	2.11796	0.0216051
A0A1D8PMS3	Ortholog(s) have histone acetyltransferase activity	2.09631	0.0187449
MPH1	Protein similar to S. cerevisiae Mph1p	2.0801	0.00971897
Q59WV9	Putative mitochondrial intermembrane space protein	2.07449	0.000151302
HSP60	Heat shock protein	2.04584	0.0289322
A0A1D8PLW5	Has domain(s) with predicted role in RNA catabolic process	2.02998	0.0024647
A0A1D8PTW9	Aldo-keto reductase	2.0165	0.0172639
PGA4	GPI-anchored cell surface protein	1.94586	0.0345154
CYP1	Peptidyl-prolyl cis-trans isomerase	1.90318	1.10232e-06
CAP1	AP-1 bZIP transcription factor	1.84374	0.0118475
ZCF2	Zn(II)2Cys6 transcription factor	1.83902	0.00180859
Q59NN8	Ortholog(s) have adenyl-nucleotide exchange factor activity	1.82339	0.0204433
Q5AFX2	Ortholog(s) have ATP binding	1.70568	0.0375131
TIP20	Protein interacting with Sec20p	1.66829	0.00455757
STE11	Protein similar to S. cerevisiae Ste11p	1.63618	0.0300444
eceΔ/Δ C. albicans
Gene	Description	Log2FC	padj
A0A1D8PQJ8	Protein of unknown function	6.27863	2.34964e-27
HSP104	Heat-shock protein	5.32787	6.52334e-18
A0A1D8PNZ2	Ortholog of Candida albicans WO-1 : CAWG_04810	5.3122	0.046955
C4_01350W_A	Protein of unknown function	4.82918	8.21175e-06
A0A1D8PLU0	Putative protein of unknown function	4.2359	6.71598e-08
CDR4	Putative ABC transporter superfamily	3.95119	0.0013005
HSP78	Heat-shock protein	3.85688	1.37459e-14
SSA2	HSP70 family chaperone	3.78373	2.17136e-08
A0A1D8PTP3	Protein of unknown function	3.76523	0.00027653
A0A1D8PJQ4	Putative spermidine export pump	3.74984	0.00149094
ARO10	Aromatic decarboxylase	3.64577	0.00109204
A0A1D8PEB8	Ortholog of C. dubliniensis CD36 : Cd36_02630	3.62748	0.00027653
HSP21	Small heat shock protein	3.60354	0.00149094
ACE2	Transcription factor	3.52821	9.18585e-14
POX18	Similar to Pox18, a peroxisomal protein	3.48815	0.00719957
AHA1	Putative Hsp90p co-chaperone	3.35553	4.22252e-09
A0A1D8PP37	Putative adhesin-like protein	3.33199	0.000753149
HSP70	Putative hsp70 chaperone	3.31968	0.00149094
SBA1	Similar to co-chaperones	3.24567	9.93369e-10
HAK1	Putative potassium transporter	3.22954	0.0437895
GPX3	Putative glutathione peroxidase	3.16971	2.66059e-05
GAL10	UDP-glucose 4-epimerase	3.09643	0.000273298
SIS1	Putative Type II HSP40 co-chaperone	3.01589	1.92294e-15
CAN3	Predicted amino acid transmembrane transporter	2.89526	0.00149168
A0A1D8PS62	Protein of unknown function	2.78507	4.50554e-07
Q5A355	Putative DnaJ-like heat shock/chaperone	2.58255	0.00149168
INO2	Transcriptional activator that forms a heterodimer with Ino4p	2.3001	0.039984
